# Supplementary material for: Functional noninvasive detection of glycolytic pancreatic ductal adenocarcinoma
Source: Cancer Metab. 2022 Dec 9;10:24. doi: 10.1186/s40170-022-00298-5 (PMC9737747; doi:10.1186/s40170-022-00298-5)
Supplement: Supplementary file 5 — Additional file 5. [file 40170_2022_298_MOESM5_ESM.xlsx]

## Sheet: Sheet1
Assay:	assay with 5mM glucose, 2mM glutamine (Figure 2)	lactate supplementation assay (Figure 4)
	cells/well	cells/well
cell line
MIA PaCa-2	15000-20000	20000
PSN1	15000-20000	20000
KP-4	15000-20000	15000
PaTu 8988t	15000-20000	20000
HuP-T4	15000-20000	20000
HPAC	15000-20000	20000
PaTu 8988s	15000-20000	20000
HPAF-II	15000-20000	15000
PDC 57	20000-30000	30000
PDC 58	20000	20000
PDC 59	20000	30000
PDC 69	20000	20000
PDC 70	20000	20000
PDC 80	20000	20000
PDC 89	20000	20000
